# Supplementary material for: TCF-1 Is Required for CD4 T Cell Persistence Functions during AlloImmunity
Source: Int J Mol Sci. 2023 Feb 21;24(5):4326. doi: 10.3390/ijms24054326 (PMC10002223; doi:10.3390/ijms24054326)
Supplement: Supplementary file 1 [file ijms-24-04326-s001.zip]

Archive with 1 entries (1 files):
- ijms-2080648-supplementary.pdf
